# Supplementary material for: A Risk Model Developed Based on Necroptosis Predicts Overall Survival for Hepatocellular Carcinoma and Identification of Possible Therapeutic Drugs
Source: Front Immunol. 2022 Mar 29;13:870264. doi: 10.3389/fimmu.2022.870264 (PMC9001936; doi:10.3389/fimmu.2022.870264)
Supplement: Supplementary Table 1 — Summarizes of clinical characteristics. [file Table_1.xlsx]

## Sheet: Sheet1
Clinical Characteristics of GSE14520			Clinical Characteristics of TCGA-LIHC
Characteristic	N = 2211		Characteristic	N = 3161
Gender			Gender
FEMALE	30 (14%)		FEMALE	107 (34%)
MALE	191 (86%)		MALE	209 (66%)
Age	50 (44, 58)		neoplasm_histologic_grade
HBV			G1	44 (14%)
AVR-CC	56 (26%)		G2	149 (48%)
CC	156 (72%)		G3	109 (35%)
N	6 (2.8%)		G4	10 (3.2%)
Unknown	3		Unknown	4
ALT			pathologic_M
high	91 (41%)		M0	239 (99%)
low	130 (59%)		M1	2 (0.8%)
Tumor_Size			Unknown	75
large	80 (36%)		pathologic_N
small	140 (64%)		N0	224 (99%)
Unknown	1		N1	3 (1.3%)
Multinodular			Unknown	89
N	176 (80%)		pathologic_T
Y	45 (20%)		T1	159 (51%)
Cirrhosis			T2	80 (26%)
N	18 (8.1%)		T3	66 (21%)
Y	203 (92%)		T4	8 (2.6%)
TNM			Unknown	3
I	93 (42%)		pathologic_stage
II	77 (35%)		Stage I	151 (51%)
III	3 (1.4%)		Stage II	75 (25%)
IIIA	27 (12%)		Stage III	69 (23%)
IIIB	15 (6.8%)		Stage IV	2 (0.7%)
IIIC	4 (1.8%)		Unknown	19
Unknown	2
BCLC
0	20 (9.1%)
A	148 (68%)
B	22 (10%)
C	29 (13%)
Unknown	2
CLIP
0	97 (44%)
1	74 (34%)
2	35 (16%)
3	9 (4.1%)
4	3 (1.4%)
5	1 (0.5%)
Unknown	2
AFP
high	100 (46%)
low	118 (54%)
Unknown	3

## Sheet: Sheet2
Characteristic	N = 3161
gender
FEMALE	107 (34%)
MALE	209 (66%)
neoplasm_histologic_grade
G1	44 (14%)
G2	149 (48%)
G3	109 (35%)
G4	10 (3.2%)
Unknown	4
pathologic_M
M0	239 (99%)
M1	2 (0.8%)
Unknown	75
pathologic_N
N0	224 (99%)
N1	3 (1.3%)
Unknown	89
pathologic_T
T1	159 (51%)
T2	80 (26%)
T3	66 (21%)
T4	8 (2.6%)
Unknown	3
pathologic_stage
Stage I	151 (51%)
Stage II	75 (25%)
Stage III	69 (23%)
Stage IV	2 (0.7%)
Unknown	19
1 n (%)
